# Supplementary material for: Quantitative Genetics of CTCF Binding Reveal Local Sequence Effects and Different Modes of X-Chromosome Association
Source: PLoS Genet. 2014 Nov 20;10(11):e1004798. doi: 10.1371/journal.pgen.1004798 (PMC4238955; doi:10.1371/journal.pgen.1004798)
Supplement: Table S1 — Sites with random allelic bias. See Supplementary MS Excel file “switching_sites.xlsx”. (XLSX) [file pgen.1004798.s024.xlsx]

## Sheet: result.ase.txt
chrm	asSNP_pos	explanation	further_annotation	significant at 0.05	chrm	conconrdSNP_pos	score	pval	nhets	npermutations
3	195380708	linked to putative rSNP		TRUE	3	195343986	0.413746	0.012	10	1000
13	24473876	linked to putative rSNP		TRUE	13	24429097	0.342207	0.001	19	1000
2	79226788	linked to putative rSNP		TRUE	2	79234011	0.303255	0.001	8	1000
6	11656064	linked to putative rSNP		TRUE	6	11641470	0.388698	0.001	13	1000
7	22893706	linked to putative rSNP		TRUE	7	22892011	0.177325	0.001	17	1000
6	46378261	unexplained		FALSE	6	46372838	0.131808	0.298	23	1000
12	562651	linked to putative rSNP		TRUE	12	553733	0.313722	0.001	13	1000
12	562580	unexplained		FALSE	12	536056	0.353706	0.052	16	1000
9	104211370	unexplained		FALSE	9	104211370	0.0563732	0.904	9	1000
10	52420020	unexplained		FALSE	10	52463140	0.368796	0.07	8	1000
15	51166142	linked to putative rSNP		TRUE	15	51127650	0.341125	0.001	14	1000
12	562661	linked to putative rSNP		TRUE	12	573870	0.386307	0.033	10	1000
10	57391147	unexplained		FALSE	10	57424504	0.438083	0.056	11	1000
14	106598644	unexplained	IgH	FALSE	14	106619371	0.172644	0.172	8	1000
14	106627178	unexplained	IgH	FALSE	14	106625322	0.241054	0.16	10	1000
5	171889524	linked to putative rSNP		TRUE	5	171903769	0.475113	0.028	9	1000
8	80979777	linked to putative rSNP		TRUE	8	80977521	0.165462	0.026	20	1000
7	141437957	linked to putative rSNP		TRUE	7	141429029	0.360188	0.001	11	1000
5	110867634	linked to putative rSNP		TRUE	5	110839262	0.172184	0.001	8	1000
10	32125803	unexplained		FALSE	10	32164980	0.241839	0.518	9	1000
12	8086062	linked to putative rSNP		TRUE	12	8086083	0.244866	0.001	13	1000
8	16870536	linked to putative rSNP		TRUE	8	16845136	0.382393	0.024	9	1000
11	2554149	unexplained	within imprinted gene KCNQ1	FALSE	11	2552450	0.176953	0.608	8	1000
18	43303114	unexplained		FALSE	18	43302764	0.278126	0.098	8	1000
3	34021986	linked to putative rSNP		TRUE	3	34014691	0.321042	0.046	9	1000
14	106626958	unexplained	IgH	FALSE	14	106625322	0.251415	0.144	9	1000
18	61009609	linked to putative rSNP		TRUE	18	61019692	0.424321	0.002	9	1000
21	39084764	unexplained		FALSE	21	39113085	0.438695	0.097	8	1000
11	362099	linked to putative rSNP		TRUE	11	344035	0.437923	0.001	8	1000
10	71168561	linked to putative rSNP		TRUE	10	71119208	0.318892	0.001	11	1000
6	14397660	linked to putative rSNP		TRUE	6	14357172	0.294559	0.001	12	1000
13	112092991	unexplained		FALSE	13	112092991	0.288589	0.054	12	1000
1	40138507	linked to putative rSNP		TRUE	1	40151426	0.296879	0.003	11	1000
16	75498793	unexplained		FALSE	16	75524371	0.312559	0.154	10	1000
9	114360287	linked to putative rSNP		TRUE	9	114357659	0.138954	0.001	9	1000
12	84220073	linked to putative rSNP		TRUE	12	84262595	0.392129	0.012	10	1000
3	46484283	unexplained		FALSE	3	46484283	0.353244	0.163	7	1000
10	102295658	unexplained		FALSE	10	102298664	0.0892005	0.066	12	1000
19	38042814	unexplained		FALSE	19	38070460	0.375845	0.129	9	1000
7	142420355	linked to putative rSNP		TRUE	7	142379936	0.143204	0.002	17	1000
10	134717856	unexplained		FALSE	10	134671822	0.299721	0.091	8	1000
10	11800229	linked to putative rSNP		TRUE	10	11801353	0.474904	0.009	8	1000
12	67835821	linked to putative rSNP		TRUE	12	67803505	0.292896	0.027	12	1000
2	231807181	linked to putative rSNP		TRUE	2	231769231	0.269179	0.001	8	1000
6	100270972	unexplained		FALSE	6	100249423	0.319024	0.188	9	1000
10	835055	linked to putative rSNP		TRUE	10	859270	0.361236	0.028	15	1000
19	19453560	unexplained		FALSE	19	19445856	0.408205	0.132	9	1000
1	171220925	unexplained		FALSE	1	171262373	0.410678	0.147	9	1000
1	248100467	linked to putative rSNP		TRUE	1	248059456	0.216975	0.026	17	1000
12	108279247	unexplained		FALSE	12	108263228	0.290672	0.052	17	1000
